# Supplementary material for: Rumination and subjective well-being: The chain mediating role of emotion regulation difficulties and problematic social media use
Source: PLoS One. 2026 Jul 16;21(7):e0353931. doi: 10.1371/journal.pone.0353931 (PMC13374902; doi:10.1371/journal.pone.0353931)
Supplement: S1 Data — (XLSX) [file pone.0353931.s001.xlsx]

## Sheet: Data
Gender	Rumination	Difficulties in emotion regulation	Problematic social media use	subjective well-being	Viscosity Increase	Physiological Damage	Omission Anxiety	Cognitive Failure	Guilt	Lack of Emotional Clarity	Difficulty Engaging in Goal-Directed Behavior	Nonacceptance of Emotional Responses	Impulse Control Difficulties	Limited Access to Effective Emotion Regulation Strategies	Symptom Rumination	Compulsive Thinking	Reflective Pondering	Satisfaction with Life	Positive Effect	Negative Effect	P1	P2	P3	P4	P5	P6	P7	P8	P9	P10	P11	P12	P13	P14	P15	P16	P17	P18	P19	P20	D1	D2	D3	D4	D5	D6	D7	D8	D9
2	42	80	28	21	20	20	16	16	8	5	5	6	9	3	23	10	9	21	14	14	4	4	4	4	4	4	4	4	4	4	4	4	4	4	4	4	4	4	4	4	2	1	2	2	2	2	2	2	2
2	45	66	36	28	16	15	12	15	8	7	15	3	9	2	24	11	10	26	22	20	2	2	5	2	5	5	2	2	2	4	4	2	2	4	4	4	5	2	4	4	1	1	5	1	1	5	5	1	1
2	58	79	28	18	19	20	16	16	8	4	6	5	9	4	35	11	12	17	26	25	4	4	4	4	3	4	4	4	4	4	4	4	4	4	4	4	4	4	4	4	2	2	2	1	1	2	2	2	1
2	26	30	16	23	9	9	4	4	4	3	3	3	5	2	13	7	6	20	27	24	1	2	2	2	2	2	2	2	2	1	1	1	1	1	1	1	1	1	2	2	1	1	1	1	1	1	1	1	1
2	44	46	30	17	12	10	8	12	4	5	6	6	9	4	24	10	10	13	21	17	4	2	2	2	2	2	2	2	2	2	2	2	2	2	4	2	4	2	2	2	2	2	2	2	2	2	2	2	1
2	43	72	37	29	18	16	16	14	8	6	10	5	13	3	24	10	9	23	22	16	4	4	4	2	4	4	2	2	4	4	4	4	4	4	4	4	4	2	4	4	2	1	2	1	1	2	4	2	1
2	25	50	25	30	10	12	10	14	4	5	6	4	8	2	14	6	5	20	25	15	2	2	2	2	2	2	2	2	4	2	4	2	2	2	4	4	4	2	2	2	1	1	2	2	1	2	2	1	1
2	43	54	23	22	16	16	8	10	4	5	6	4	5	3	20	13	10	12	27	17	4	4	2	2	4	4	2	2	4	4	2	2	2	2	2	2	4	2	2	2	2	1	2	2	1	1	2	1	2
2	47	73	31	19	20	18	12	15	8	6	6	6	9	4	25	12	10	16	26	23	4	4	4	4	4	2	4	4	4	4	2	2	4	4	3	4	4	4	4	4	2	2	2	2	2	1	2	2	2
2	22	22	16	42	7	5	4	4	2	3	3	3	5	2	12	5	5	28	38	24	2	2	1	1	1	1	1	1	1	1	1	1	1	1	1	1	1	1	1	1	1	1	1	1	1	1	1	1	1
2	44	78	25	12	20	20	15	15	8	3	6	5	8	3	24	10	10	18	17	23	4	4	4	4	4	4	4	4	4	4	4	3	4	4	3	4	4	4	4	4	1	2	2	2	2	2	2	2	1
2	43	50	29	27	16	14	8	8	4	6	6	5	8	4	23	10	10	21	25	19	4	4	4	2	2	2	4	2	4	2	2	2	2	2	2	2	2	2	2	2	2	2	2	2	1	1	2	1	2
1	47	58	37	15	16	12	10	12	8	4	7	3	15	8	27	10	10	14	13	12	4	4	4	2	2	2	2	2	2	4	2	4	2	2	2	4	4	2	4	4	4	4	2	1	2	5	3	1	1
2	41	65	48	17	19	16	12	12	6	9	9	9	15	6	22	10	9	17	30	30	4	4	4	3	4	4	3	3	3	3	3	3	3	3	3	3	3	3	3	3	3	3	3	3	3	3	3	3	3
2	53	70	36	25	20	16	16	12	6	8	9	6	9	4	29	13	11	16	28	19	4	4	4	4	4	4	2	2	4	4	4	4	4	4	2	4	2	4	4	2	2	2	3	2	1	1	3	3	3
2	47	74	26	16	17	19	14	16	8	5	6	5	6	4	26	11	10	12	22	18	4	4	4	1	4	4	4	3	4	4	4	4	2	4	4	4	4	4	4	4	2	2	2	1	1	1	2	2	1
2	25	44	16	38	16	9	9	6	4	3	3	3	5	2	13	6	6	28	32	22	4	4	2	4	2	2	2	2	2	1	1	4	2	2	2	1	2	1	2	2	1	1	1	1	1	1	1	1	1
1	45	58	38	21	17	15	10	12	4	5	9	4	16	4	26	9	10	16	22	17	4	4	4	2	3	4	4	2	3	2	2	4	2	2	4	3	3	2	2	2	2	2	3	2	2	4	4	1	1
1	34	50	28	39	12	12	9	13	4	3	10	6	7	2	18	9	7	23	34	18	2	2	2	2	4	2	2	4	2	2	2	3	2	2	3	4	4	2	2	2	1	1	2	2	1	2	5	2	1
2	52	74	37	15	16	18	16	16	8	7	10	3	15	2	27	13	12	16	21	22	4	4	4	2	2	4	2	4	4	4	4	4	4	4	4	4	4	4	4	4	1	1	4	1	3	3	3	1	1
2	44	59	33	26	11	16	13	13	6	6	7	6	10	4	25	10	9	23	22	19	2	3	3	1	2	3	3	3	3	4	4	4	2	3	4	2	4	3	3	3	2	2	3	2	2	2	2	2	2
2	43	72	48	16	19	18	14	13	8	10	9	8	15	6	24	10	9	17	23	24	4	4	4	4	3	3	3	4	4	4	4	3	3	4	4	4	3	2	4	4	3	3	3	2	3	3	3	3	3
2	45	50	34	20	10	13	10	11	6	6	6	6	10	6	25	10	10	15	28	23	1	3	2	1	3	4	3	2	3	1	1	4	3	2	3	2	4	2	3	3	4	2	2	2	2	2	2	2	2
2	48	78	30	26	20	20	14	16	8	5	6	6	9	4	25	11	12	26	20	20	4	4	4	4	4	4	4	4	4	4	3	3	4	4	4	4	4	4	4	4	2	2	2	2	2	1	2	2	1
2	25	48	17	24	12	12	7	9	8	3	3	3	5	3	13	6	6	21	16	13	2	4	1	4	1	4	1	1	4	2	1	2	2	2	2	4	2	1	4	4	2	1	1	1	1	1	1	1	1
2	43	48	32	27	10	12	9	11	6	8	6	3	11	4	23	9	11	19	24	16	1	2	3	2	2	2	4	2	2	2	2	3	2	2	3	2	3	3	3	3	2	2	2	1	2	2	2	1	3
2	24	41	19	22	11	10	8	8	4	3	4	4	5	3	14	5	5	20	20	18	3	2	2	2	2	2	2	2	2	2	2	2	2	2	2	2	2	2	2	2	1	2	2	2	1	1	1	1	1
2	31	58	25	21	18	15	13	8	4	5	5	5	6	4	16	8	7	18	20	17	4	4	4	3	3	2	4	4	3	2	3	4	4	2	2	2	2	2	2	2	2	2	2	2	1	2	2	2	1
2	44	42	31	30	13	10	7	8	4	6	7	6	8	4	24	10	10	28	28	26	4	3	2	2	2	2	2	2	2	2	2	2	1	2	2	2	2	2	2	2	2	2	3	2	1	1	2	2	2
2	30	46	16	20	14	10	8	10	4	3	3	3	5	2	14	11	5	15	17	12	4	2	4	2	2	2	2	2	2	2	2	4	1	1	2	2	4	2	2	2	1	1	1	1	1	1	1	1	1
2	54	68	48	10	18	14	14	14	8	6	12	6	16	8	27	15	12	15	21	26	4	4	4	2	4	4	2	2	4	2	2	4	4	4	4	4	4	2	4	4	4	4	4	2	4	4	4	2	2
2	29	48	25	27	14	11	11	8	4	4	7	6	6	2	16	7	6	14	35	22	2	2	4	2	4	2	2	2	4	1	2	4	2	3	2	2	3	1	2	2	1	1	4	2	2	1	2	2	1
2	28	51	20	33	13	11	10	11	6	4	6	3	5	2	12	8	8	20	33	20	2	2	4	2	3	2	4	2	2	1	2	4	2	2	4	4	2	1	2	4	1	1	2	1	1	1	2	1	1
2	32	48	19	30	19	13	6	8	2	3	3	3	7	3	14	10	8	26	30	26	4	4	4	2	5	3	1	2	3	4	1	2	1	2	2	2	3	1	1	1	2	1	1	1	1	2	1	1	1
2	28	34	20	21	6	7	7	9	5	4	6	3	5	2	14	8	6	17	22	18	2	1	1	1	1	2	2	1	1	1	4	1	1	1	3	2	2	2	2	3	1	1	2	1	1	1	2	1	1
2	53	62	31	20	18	16	11	11	6	6	6	4	11	4	27	12	14	17	36	33	4	4	4	2	4	3	4	4	3	2	3	4	2	2	4	3	3	1	4	2	2	2	2	2	2	3	2	1	2
2	54	62	56	2	14	14	12	14	8	10	12	10	16	8	30	12	12	8	23	29	2	2	4	2	4	2	2	2	4	4	2	2	4	4	2	4	4	4	4	4	4	4	4	4	2	2	4	2	4
1	39	45	29	31	9	8	10	10	8	5	6	6	8	4	19	11	9	24	27	20	1	2	2	2	2	1	2	2	1	2	2	4	2	2	3	2	3	2	4	4	2	2	2	3	2	2	2	2	2
2	44	76	32	22	20	16	16	16	8	6	8	4	10	4	23	11	10	16	27	21	4	4	4	4	4	4	2	2	4	4	4	4	4	4	4	4	4	4	4	4	2	2	3	1	2	2	2	2	2
2	33	49	20	24	12	12	10	7	8	4	6	3	5	2	18	7	8	18	25	19	4	2	2	2	2	4	2	2	2	2	3	2	2	3	2	2	2	1	4	4	1	1	2	1	1	1	2	1	1
2	45	79	32	25	21	18	16	16	8	6	6	6	10	4	25	10	10	20	25	20	4	5	4	4	4	4	4	2	4	4	4	4	4	4	4	4	4	4	4	4	2	2	2	2	2	2	2	2	2
2	36	41	24	24	10	9	7	12	3	5	6	3	8	2	19	9	8	17	21	14	2	2	2	2	2	2	2	2	1	2	2	2	2	1	4	2	4	2	2	1	1	1	1	1	1	1	2	1	1
2	39	47	21	29	19	11	5	8	4	4	6	3	5	3	22	9	8	22	25	18	4	4	4	4	3	2	2	2	2	3	1	1	1	2	2	2	2	2	2	2	2	1	2	1	1	1	2	1	1
2	44	59	31	21	16	17	13	9	4	6	8	5	8	4	24	10	10	19	26	24	4	3	4	2	3	4	4	3	4	2	4	4	2	3	3	2	2	2	2	2	2	2	3	2	2	1	3	2	2
2	27	44	18	32	14	10	8	8	4	3	3	4	6	2	15	7	5	22	30	20	4	2	4	2	2	2	2	2	2	2	2	2	2	2	2	2	2	2	2	2	1	1	1	1	1	1	1	1	1
2	43	67	32	17	19	20	16	8	4	6	6	6	10	4	23	11	9	16	29	28	4	4	4	4	3	4	4	4	4	4	4	4	4	4	2	2	2	2	2	2	2	2	2	2	2	2	2	2	2
2	42	76	29	22	21	18	16	14	7	4	6	6	9	4	22	10	10	20	22	20	4	4	5	4	4	4	4	2	4	4	4	4	4	4	4	4	4	2	3	4	2	2	2	2	2	2	2	2	1
1	30	39	16	32	10	5	7	13	4	3	3	3	5	2	13	10	7	26	18	12	4	3	1	1	1	1	1	1	1	1	1	1	1	4	5	5	2	1	2	2	1	1	1	1	1	1	1	1	1
2	44	70	32	14	19	17	13	14	7	6	7	5	10	4	24	10	10	12	20	18	5	4	4	2	4	4	4	2	4	3	3	2	4	4	3	4	4	3	4	3	2	2	3	1	2	2	2	2	2
2	62	60	44	21	16	17	4	15	8	9	8	8	15	4	32	15	15	19	22	20	4	4	4	2	2	4	3	2	4	4	1	1	1	1	4	3	4	4	4	4	2	2	2	2	3	3	3	3	3
1	46	51	53	23	19	8	11	10	3	9	10	10	18	6	21	12	13	21	32	30	4	4	3	4	4	1	1	1	1	4	2	4	2	3	2	2	2	4	2	1	3	3	3	4	3	3	3	3	1
2	38	36	22	28	21	5	4	4	2	4	5	3	8	2	19	9	10	22	33	27	5	5	5	5	1	1	1	1	1	1	1	1	1	1	1	1	1	1	1	1	1	1	1	1	1	1	2	1	1
2	39	43	29	17	12	10	9	8	4	6	4	5	10	4	22	8	9	16	21	20	2	2	4	2	2	2	2	2	2	2	2	3	2	2	2	2	2	2	2	2	2	2	1	2	2	2	1	1	2
2	41	49	33	38	10	16	10	8	5	8	6	6	9	4	20	11	10	31	26	19	2	2	2	2	2	4	4	2	4	2	2	4	2	2	2	3	2	1	3	2	2	2	2	2	2	2	2	2	3
2	53	71	49	18	14	19	16	14	8	10	9	9	17	4	30	13	10	16	23	21	2	2	4	2	4	4	4	3	4	4	4	4	4	4	2	4	4	4	4	4	2	2	3	3	3	3	3	3	2
2	22	30	16	20	8	11	5	4	2	3	3	3	5	2	12	5	5	15	21	16	1	2	2	2	1	2	2	2	3	2	2	1	1	1	1	1	1	1	1	1	1	1	1	1	1	1	1	1	1
2	40	48	17	25	18	10	8	8	4	3	3	3	5	3	20	10	10	23	22	20	4	4	4	2	4	2	2	2	2	2	2	2	2	2	2	2	2	2	2	2	2	1	1	1	1	1	1	1	1
2	36	52	31	16	12	10	11	11	8	6	7	4	12	2	21	8	7	17	16	17	2	2	4	2	2	2	2	2	2	2	3	4	2	2	3	3	3	2	4	4	1	1	2	2	2	2	3	1	1
2	25	41	25	24	11	10	8	8	4	5	5	4	7	4	13	7	5	22	21	19	2	2	2	2	3	2	2	2	2	2	2	2	2	2	2	2	2	2	2	2	2	2	2	2	1	1	2	1	1
2	22	42	22	23	12	10	8	8	4	4	4	6	6	2	12	5	5	20	21	18	3	3	2	2	2	2	2	2	2	2	2	2	2	2	2	2	2	2	2	2	1	1	1	2	2	1	2	2	1
2	42	54	30	18	15	13	13	9	4	5	7	6	8	4	23	10	9	15	25	22	2	4	2	4	3	2	4	2	3	2	4	2	4	3	4	3	1	1	2	2	2	2	2	2	2	1	3	2	1
1	22	38	16	37	15	12	5	4	2	3	3	3	5	2	12	5	5	26	31	20	4	4	4	2	1	2	2	2	4	2	2	1	1	1	1	1	1	1	1	1	1	1	1	1	1	1	1	1	1
2	25	44	18	32	16	12	8	6	2	3	3	4	5	3	13	6	6	25	31	24	4	4	5	2	1	4	2	2	2	2	3	1	2	2	3	1	1	1	1	1	2	1	1	1	1	1	1	2	1
1	52	58	34	19	12	12	12	14	8	6	8	6	10	4	27	12	13	13	23	17	2	2	2	2	4	2	2	2	4	2	4	4	2	2	4	4	4	2	4	4	2	2	4	2	2	2	2	2	2
2	34	57	20	28	24	12	8	5	8	4	6	3	5	2	17	9	8	23	23	18	5	5	5	5	4	2	2	2	2	4	2	2	2	2	2	1	1	1	4	4	1	1	2	1	1	1	2	1	1
2	45	44	30	27	14	6	10	8	6	5	8	4	9	4	20	12	13	20	28	21	2	4	2	4	2	2	1	1	1	1	2	4	2	2	2	2	2	2	4	2	2	2	3	2	2	2	3	1	1
2	37	33	18	23	5	9	7	7	5	3	5	3	5	2	16	12	9	20	26	23	1	1	1	1	1	2	2	1	2	2	1	2	2	2	4	1	1	1	1	4	1	1	2	1	1	1	2	1	1
2	41	58	19	21	16	18	12	8	4	3	5	3	6	2	24	9	8	16	19	14	4	2	4	2	4	4	4	2	4	4	4	2	4	2	2	2	2	2	2	2	1	1	2	1	2	1	2	1	1
2	27	20	16	32	5	5	4	4	2	3	3	3	5	2	14	6	7	24	28	20	1	1	1	1	1	1	1	1	1	1	1	1	1	1	1	1	1	1	1	1	1	1	1	1	1	1	1	1	1
2	41	73	25	27	20	19	16	12	6	4	6	6	7	2	22	9	10	21	29	23	4	4	4	4	4	4	4	4	3	4	4	4	4	4	2	4	4	2	2	4	1	1	2	2	1	1	2	2	1
2	42	76	29	21	19	20	16	13	8	6	5	6	10	2	24	10	8	19	24	22	4	4	3	4	4	4	4	4	4	4	4	4	4	4	4	4	3	2	4	4	1	1	1	2	2	2	2	2	2
2	56	59	37	24	11	17	13	10	8	8	7	8	9	5	31	14	11	19	21	16	2	2	2	2	3	4	4	2	4	3	5	2	3	3	2	3	3	2	4	4	3	2	3	4	1	2	2	2	2
2	23	44	18	29	14	10	8	8	4	3	5	3	5	2	12	6	5	24	21	16	4	2	2	4	2	2	2	2	2	2	2	2	2	2	2	2	2	2	2	2	1	1	2	1	1	1	2	1	1
2	46	47	23	18	15	12	9	5	6	4	5	3	7	4	23	12	11	16	34	32	4	3	3	3	2	4	2	2	2	2	3	3	2	1	2	1	1	1	2	4	2	2	1	1	1	1	2	1	1
2	34	44	20	27	10	10	8	8	8	4	5	3	6	2	18	8	8	20	24	17	2	2	2	2	2	2	2	2	2	2	2	2	2	2	2	2	2	2	4	4	1	1	2	1	1	1	2	1	1
2	41	60	42	20	20	12	12	8	8	10	10	8	6	8	22	10	9	17	19	16	4	4	4	4	4	4	2	2	2	2	2	2	4	4	2	2	2	2	4	4	4	4	2	2	1	1	4	4	4
2	33	42	19	22	9	13	6	10	4	5	4	3	5	2	16	9	8	16	22	16	4	1	1	1	2	4	4	1	3	1	1	1	2	2	2	4	2	2	2	2	1	1	2	1	1	1	1	1	1
1	71	66	62	15	16	18	13	13	6	13	13	8	20	8	36	19	16	15	35	35	4	4	4	2	2	2	4	4	4	4	3	4	3	3	4	3	3	3	3	3	4	4	5	3	4	4	4	3	5
2	62	79	50	19	23	21	13	14	8	10	15	8	13	4	29	19	14	17	26	24	5	5	3	5	5	4	5	5	4	3	4	4	4	1	5	3	3	3	4	4	2	2	5	4	2	3	5	2	3
2	37	52	27	15	9	12	13	12	6	3	9	4	7	4	21	9	7	17	22	24	4	2	1	1	1	1	4	1	3	3	4	4	2	3	4	3	2	3	4	2	2	2	2	1	2	2	4	2	1
2	47	54	28	18	11	15	10	11	7	5	6	6	7	4	24	13	10	17	22	21	2	2	2	1	4	2	2	4	4	3	2	2	3	3	3	3	3	2	3	4	2	2	2	2	1	1	2	2	1
2	36	45	21	21	10	15	4	8	8	3	4	5	5	4	17	10	9	18	20	17	2	2	2	2	2	4	2	4	4	1	1	1	1	1	2	2	2	2	4	4	2	2	1	2	1	1	2	2	1
2	73	50	62	22	21	5	13	9	2	15	13	6	21	7	36	20	17	20	29	27	5	5	3	5	3	1	1	1	1	1	3	5	4	1	3	2	3	1	1	1	2	5	3	2	1	5	5	3	5
2	43	55	25	23	18	11	10	10	6	6	6	3	6	4	23	10	10	17	27	21	4	4	4	4	2	2	2	2	3	2	2	2	2	4	4	2	2	2	2	4	2	2	2	1	1	1	2	1	2
2	29	54	28	19	14	11	11	14	4	5	6	3	9	5	16	8	5	16	20	17	2	3	4	3	2	2	2	2	3	2	3	4	2	2	3	3	4	4	2	2	3	2	2	1	2	3	2	1	2
2	45	54	29	20	13	15	8	12	6	5	9	6	7	2	25	12	8	9	33	22	2	2	4	2	3	2	4	2	4	3	2	2	2	2	4	3	4	1	2	4	1	1	2	3	1	1	3	2	2
2	41	67	33	19	17	14	14	14	8	4	10	4	9	6	21	10	10	15	21	17	4	2	4	2	5	4	4	2	2	2	4	2	5	3	4	4	4	2	4	4	4	2	4	1	2	1	4	2	1
2	50	59	33	19	19	14	9	13	4	7	7	5	10	4	25	13	12	15	26	22	4	4	4	4	3	2	4	4	3	1	2	2	3	2	3	3	3	4	2	2	2	2	2	1	2	2	3	2	3
2	53	71	50	11	19	18	12	14	8	9	10	6	16	9	30	14	9	14	23	26	4	4	5	2	4	3	4	4	3	4	4	2	2	4	4	4	4	2	4	4	5	4	3	2	3	4	4	2	1
2	59	78	47	18	14	19	18	17	10	11	12	6	15	3	33	15	11	13	27	22	4	2	2	2	4	4	5	2	4	4	5	4	5	4	4	4	5	4	5	5	2	1	2	2	2	1	5	3	1
1	60	60	45	9	16	13	10	15	6	8	11	9	9	8	32	15	13	11	27	29	4	2	4	2	4	4	2	2	4	1	4	2	2	2	3	4	4	4	4	2	4	4	4	4	2	1	4	3	2
1	35	59	26	35	14	16	13	8	8	6	7	3	7	3	16	11	8	29	30	24	3	2	4	2	3	4	4	5	2	1	2	5	2	4	2	4	1	1	3	5	1	2	3	1	2	1	3	1	1
2	50	60	41	23	14	15	11	14	6	6	9	8	14	4	29	12	9	20	22	19	2	2	4	2	4	3	2	2	4	4	2	2	4	3	4	4	4	2	4	2	2	2	3	2	3	3	3	3	1
2	43	96	51	12	21	25	20	20	10	8	10	15	15	3	23	10	10	13	22	23	1	5	5	5	5	5	5	5	5	5	5	5	5	5	5	5	5	5	5	5	2	1	3	5	5	5	5	5	1
2	41	73	33	21	23	17	11	14	8	7	9	4	9	4	22	10	9	16	23	18	5	5	4	5	4	4	5	2	4	2	3	4	2	2	4	4	4	2	4	4	2	2	3	2	2	1	3	1	2
2	61	63	46	17	16	17	14	8	8	9	6	6	17	8	30	17	14	17	31	31	4	4	4	2	2	3	4	2	4	4	4	4	4	2	1	2	3	2	4	4	4	4	2	2	4	3	2	2	3
2	50	45	37	17	10	12	4	11	8	9	10	3	13	2	28	15	7	18	22	23	2	4	2	1	1	2	2	2	2	4	1	1	1	1	4	1	4	2	4	4	1	1	4	1	2	2	4	1	2
2	46	46	34	30	14	11	9	7	5	7	8	5	10	4	25	11	10	22	30	22	4	3	2	3	2	2	2	2	3	2	2	3	2	2	2	2	2	1	3	2	2	2	3	2	2	2	3	2	1
2	45	54	30	26	14	12	10	13	5	7	7	4	8	4	23	11	11	21	26	21	4	2	4	2	2	2	2	2	2	4	2	2	4	2	4	4	3	2	3	2	2	2	2	1	1	1	3	2	2
2	40	59	22	33	18	16	10	9	6	5	5	3	7	2	22	10	8	21	29	17	4	4	4	2	4	2	4	4	4	2	2	2	2	4	4	2	2	1	2	4	1	1	1	1	1	1	2	1	2
1	50	46	55	22	10	7	10	11	8	9	14	13	15	4	28	11	11	19	27	24	2	2	2	2	2	1	2	1	1	2	2	4	2	2	3	4	2	2	4	4	2	2	5	4	2	2	4	5	2
2	46	45	41	13	10	11	6	10	8	9	7	7	14	4	22	11	13	16	27	30	4	1	2	1	2	1	4	1	1	4	3	1	1	1	4	1	4	1	4	4	2	2	2	3	3	2	3	2	3
2	47	68	31	14	14	14	16	16	8	7	7	4	9	4	21	13	13	14	21	21	2	4	4	2	2	4	2	2	4	2	4	4	4	4	4	4	4	4	4	4	2	2	1	1	1	1	4	2	2
2	60	56	32	9	18	10	16	8	4	7	6	6	9	4	33	14	13	18	21	30	4	4	4	4	2	2	2	2	2	2	4	4	4	4	2	2	2	2	2	2	2	2	2	2	2	2	2	2	3
2	39	49	26	18	15	13	8	8	5	5	6	3	8	4	21	9	9	16	22	20	3	4	4	2	2	2	2	2	3	4	2	2	2	2	2	2	2	2	2	3	2	2	2	1	1	2	2	1	1
2	64	70	47	14	20	18	12	13	7	11	6	9	14	7	35	15	14	15	15	16	4	4	4	4	4	4	4	4	2	4	3	3	3	3	3	4	3	3	3	4	4	3	4	4	4	2	1	1	4
2	44	46	17	28	16	10	8	8	4	3	4	3	5	2	24	10	10	25	32	29	4	4	4	2	2	2	2	2	2	2	2	2	2	2	2	2	2	2	2	2	1	1	2	1	1	1	1	1	1
1	48	60	27	31	11	16	11	14	8	6	5	4	8	4	26	13	9	23	25	17	1	1	4	1	4	4	3	3	4	2	2	2	3	4	3	4	3	4	4	4	2	2	2	2	1	2	2	1	2
1	44	74	52	14	20	21	16	12	5	9	10	10	15	8	24	10	10	13	12	11	4	4	4	4	4	5	4	4	4	4	4	4	4	4	2	4	2	4	3	2	4	4	4	4	3	3	3	3	3
2	22	60	16	18	15	15	12	12	6	3	3	3	5	2	12	5	5	18	50	50	3	3	3	3	3	3	3	3	3	3	3	3	3	3	3	3	3	3	3	3	1	1	1	1	1	1	1	1	1
1	33	32	21	19	13	7	5	4	3	3	4	3	8	3	19	8	6	17	14	12	2	3	4	2	2	2	2	1	1	1	2	1	1	1	1	1	1	1	1	2	2	1	1	1	2	1	2	1	1
1	44	59	24	14	13	11	13	14	8	5	5	3	7	4	24	10	10	17	12	15	4	4	2	2	1	2	1	2	2	4	3	4	3	3	3	4	4	3	4	4	2	2	2	1	1	1	1	1	1
2	46	66	36	17	20	18	11	10	7	10	5	6	11	4	25	10	11	17	17	17	4	4	4	4	4	4	4	4	4	2	4	1	4	2	2	3	4	1	4	3	2	2	2	2	2	2	2	2	2
2	44	42	24	12	16	11	8	4	3	6	3	5	7	3	24	10	10	13	13	14	3	3	4	3	3	3	2	2	2	2	2	2	2	2	1	1	1	1	1	2	2	1	1	1	1	1	1	2	2
1	42	63	19	17	18	15	12	12	6	3	5	3	6	2	22	10	10	15	22	20	4	4	4	2	4	2	2	4	4	3	3	3	3	3	3	3	3	3	3	3	1	1	1	1	2	1	3	1	1
2	59	70	42	8	18	16	15	13	8	8	10	6	12	6	35	14	10	12	23	27	4	2	4	4	4	2	4	4	2	4	4	4	3	4	2	2	5	4	4	4	4	2	4	2	4	2	4	2	2
1	41	54	30	20	17	14	8	9	6	5	6	6	10	3	22	9	10	20	30	30	2	4	3	4	4	3	3	2	4	2	2	2	2	2	2	2	2	3	3	3	1	2	2	2	2	2	2	2	1
2	33	48	21	30	15	8	13	8	4	6	4	3	6	2	15	9	9	25	29	24	4	2	2	4	3	2	1	1	2	2	4	4	3	2	2	2	2	2	2	2	1	1	1	1	1	1	1	1	2
2	22	23	20	33	6	5	4	6	2	3	5	3	5	4	12	5	5	24	31	22	1	1	1	1	2	1	1	1	1	1	1	1	1	1	3	1	1	1	1	1	2	2	3	1	1	1	1	1	1
2	35	50	19	32	16	10	8	10	6	3	5	3	6	2	17	10	8	21	30	19	4	4	4	2	2	2	2	2	2	2	2	2	2	2	2	4	2	2	4	2	1	1	2	1	2	1	2	1	1
1	41	58	28	22	15	8	13	15	7	4	6	6	8	4	23	10	8	21	15	14	5	5	3	1	1	1	1	1	4	1	1	4	4	4	4	4	4	3	3	4	1	3	2	2	1	1	2	2	1
2	43	44	31	18	12	10	8	10	4	6	6	5	10	4	24	9	10	18	20	20	4	2	3	2	1	2	2	2	2	2	2	2	2	2	4	2	2	2	2	2	2	2	2	2	2	2	2	1	2
2	45	61	34	21	19	10	9	15	8	6	7	7	10	4	25	10	10	18	25	22	4	4	4	4	3	2	2	2	2	2	2	2	2	3	4	4	4	3	4	4	2	2	3	3	2	2	2	2	2
2	40	52	24	19	16	12	8	8	8	3	6	5	6	4	20	10	10	17	20	18	4	2	4	2	4	2	4	2	2	2	2	2	2	2	2	2	2	2	4	4	2	2	2	2	1	1	2	2	1
2	31	52	32	24	16	12	12	8	4	4	8	6	8	6	16	9	6	20	24	20	4	4	2	4	2	2	2	2	4	2	4	4	2	2	2	2	2	2	2	2	3	3	4	2	2	1	2	2	1
2	49	49	34	27	13	13	8	11	4	6	7	6	11	4	28	10	11	22	31	26	3	3	3	2	2	2	2	4	2	3	2	2	2	2	4	3	2	2	2	2	2	2	2	2	2	3	3	2	1
2	37	55	29	22	16	13	12	9	5	6	6	4	9	4	21	9	7	17	22	17	3	4	2	4	3	2	2	2	4	3	3	4	4	1	2	3	3	1	3	2	2	2	2	2	2	2	2	1	2
2	48	51	23	16	14	12	10	11	4	5	5	4	5	4	23	14	11	17	22	23	4	4	2	2	2	2	4	2	2	2	2	4	2	2	2	3	3	3	2	2	2	2	2	2	1	1	1	1	1
2	40	41	22	37	8	10	7	8	8	4	5	4	7	2	17	11	12	28	25	16	2	2	2	1	1	2	2	2	2	2	1	2	2	2	2	2	2	2	4	4	1	1	2	2	1	1	1	1	1
2	41	59	29	26	16	11	11	15	6	5	6	6	8	4	22	10	9	20	31	25	5	2	3	2	4	2	2	2	1	4	4	4	2	1	4	4	5	2	2	4	2	2	2	2	1	1	2	2	1
2	32	44	22	26	14	10	8	8	4	3	5	4	6	4	18	8	6	22	22	18	4	4	2	2	2	2	2	2	2	2	2	2	2	2	2	2	2	2	2	2	2	2	2	2	1	1	2	1	1
1	45	52	29	22	17	13	10	8	4	5	6	4	10	4	23	10	12	18	26	22	3	4	4	3	3	4	3	2	2	2	2	4	2	2	2	2	2	2	2	2	2	2	2	2	2	2	2	1	2
2	40	60	27	21	14	14	12	14	6	6	8	3	6	4	25	8	7	17	25	21	2	2	4	2	4	4	2	2	4	2	2	2	4	4	4	4	4	2	4	2	2	2	3	1	1	1	3	1	2
2	39	60	31	19	18	13	10	11	8	6	6	6	9	4	20	10	9	16	27	24	4	4	4	2	4	2	2	2	3	4	2	2	4	2	2	4	3	2	4	4	2	2	2	2	1	2	2	2	2
2	51	52	49	12	25	9	8	8	2	12	6	5	16	10	27	16	8	10	19	17	5	5	5	5	5	2	2	1	2	2	1	1	1	5	1	1	5	1	1	1	5	5	2	1	3	5	2	2	2
2	34	37	24	15	7	9	7	9	5	5	5	3	7	4	18	8	8	13	16	14	1	1	2	1	2	2	2	1	3	1	2	2	2	1	3	3	2	1	2	3	2	2	2	1	2	1	2	1	1
2	39	49	32	27	12	11	10	12	4	8	10	4	8	2	21	10	8	22	21	16	1	1	2	4	4	3	4	1	2	1	2	2	2	4	2	4	4	2	2	2	1	1	4	1	2	2	4	2	2
2	38	41	30	21	14	7	6	11	3	7	9	5	6	3	21	9	8	18	22	19	2	2	4	2	4	2	2	1	1	1	1	1	2	2	4	2	4	1	2	1	1	2	5	2	1	2	2	2	2
2	26	26	19	38	7	5	7	5	2	5	4	3	5	2	12	8	6	24	33	19	2	1	2	1	1	1	1	1	1	1	2	2	1	2	1	1	2	1	1	1	1	1	2	1	1	1	1	1	2
2	47	39	29	30	9	10	8	8	4	6	5	6	10	2	25	11	11	24	27	21	3	2	1	1	2	2	2	2	2	2	2	2	2	2	2	2	2	2	2	2	1	1	2	2	2	2	1	2	2
2	46	67	31	26	18	19	12	10	8	6	6	5	10	4	25	12	9	21	24	19	3	4	4	3	4	4	4	3	4	4	3	3	3	3	2	4	2	2	4	4	2	2	2	2	2	2	2	2	2
1	41	76	46	17	25	16	12	14	9	7	11	5	13	10	24	9	8	13	29	25	5	5	5	5	5	3	3	3	3	4	4	2	4	2	4	4	4	2	5	4	5	5	3	2	2	5	5	2	2
1	41	41	27	31	10	10	8	9	4	5	6	5	7	4	22	10	9	21	28	18	2	2	2	2	2	2	2	2	2	2	2	2	2	2	2	2	2	3	2	2	2	2	2	2	2	1	2	2	2
2	26	37	24	34	6	8	10	6	7	5	6	3	6	4	14	6	6	27	25	18	1	1	1	1	2	1	1	3	2	1	2	3	2	3	2	1	1	2	2	5	2	2	2	1	2	1	2	1	1
2	79	74	37	10	20	15	16	16	7	7	5	8	11	6	46	17	16	12	30	32	4	4	4	4	4	2	4	2	4	3	4	4	4	4	4	4	4	4	3	4	4	2	2	3	1	2	1	4	3
2	58	70	34	12	17	17	16	13	7	7	7	3	13	4	30	16	12	9	30	27	4	4	4	2	3	4	4	1	4	4	4	4	4	4	4	4	4	1	3	4	2	2	2	1	1	1	1	1	2
2	48	64	28	20	18	14	14	10	8	5	5	8	7	3	25	15	8	19	20	19	4	4	4	4	2	2	2	2	4	4	4	4	4	2	4	2	2	2	4	4	1	2	1	2	1	1	2	2	2
2	39	62	27	26	16	16	10	14	6	6	5	5	8	3	20	11	8	20	31	25	4	2	4	4	2	4	4	2	4	2	2	4	2	2	4	4	4	2	4	2	1	2	1	2	2	1	1	2	2
2	40	51	23	21	14	10	11	12	4	4	7	3	6	3	21	10	9	16	17	12	4	2	4	2	2	2	2	2	2	2	2	4	3	2	4	4	3	1	3	1	1	2	3	1	1	1	2	1	1
2	43	47	28	27	16	11	8	8	4	6	6	5	8	3	23	11	9	28	26	27	4	4	4	2	2	2	4	2	1	2	2	2	2	2	2	2	2	2	2	2	2	1	2	1	1	1	2	2	2
2	42	65	35	14	15	13	14	15	8	6	8	5	12	4	23	10	9	15	18	19	4	2	3	2	4	3	2	2	4	2	4	4	3	3	3	4	4	4	4	4	2	2	3	2	3	2	3	2	2
2	41	60	23	23	20	12	12	8	8	5	5	3	6	4	21	9	11	19	30	26	4	4	4	4	4	2	2	2	4	2	2	2	4	4	2	2	2	2	4	4	2	2	2	1	1	1	2	1	2
2	44	71	48	21	19	20	8	16	8	6	10	10	14	8	24	10	10	20	20	19	4	4	4	3	4	4	4	4	4	4	2	2	2	2	4	4	4	4	4	4	4	4	4	4	4	4	4	4	2
2	42	60	46	19	15	15	12	12	6	9	9	9	13	6	23	10	9	19	30	30	3	3	3	3	3	3	3	3	3	3	3	3	3	3	3	3	3	3	3	3	3	3	3	3	3	3	3	3	3
2	42	59	32	22	17	15	12	11	4	6	6	6	10	4	23	9	10	20	33	31	4	4	4	2	3	3	3	3	3	3	3	3	3	3	3	3	3	2	2	2	2	2	2	2	2	2	2	2	2
2	47	73	34	21	20	14	16	16	7	5	8	7	12	2	25	12	10	19	24	22	4	4	4	4	4	3	4	2	1	4	4	4	4	4	4	4	4	4	3	4	1	1	2	3	3	3	3	2	1
2	22	33	16	40	10	8	5	6	4	3	3	3	5	2	12	5	5	23	37	20	2	2	2	2	2	2	1	2	2	1	1	1	2	1	2	1	1	2	2	2	1	1	1	1	1	1	1	1	1
2	22	59	16	23	15	15	12	13	4	3	3	3	5	2	12	5	5	23	15	15	3	3	3	3	3	3	3	3	3	3	3	3	3	3	3	4	4	2	1	3	1	1	1	1	1	1	1	1	1
2	22	35	16	23	20	5	4	4	2	3	3	3	5	2	12	5	5	23	20	20	4	4	4	4	4	1	1	1	1	1	1	1	1	1	1	1	1	1	1	1	1	1	1	1	1	1	1	1	1
1	39	43	40	11	18	9	5	6	5	9	7	8	14	2	22	9	8	17	22	28	5	5	2	4	2	2	2	2	2	1	2	1	1	1	1	1	2	2	1	4	1	1	1	4	3	2	4	2	2
2	44	86	50	22	25	25	14	14	8	8	12	10	16	4	24	10	10	20	36	34	5	5	5	5	5	5	5	5	5	5	3	3	5	3	4	4	2	4	4	4	2	2	4	4	4	4	4	4	2
1	40	44	20	29	10	13	8	11	2	4	6	3	5	2	21	9	10	22	19	12	2	2	2	2	2	3	4	2	2	2	2	2	2	2	3	3	3	2	1	1	1	1	2	1	1	1	2	1	1
2	43	57	29	26	20	16	10	8	3	5	5	6	9	4	24	9	10	25	19	18	4	4	4	4	4	4	2	2	4	4	4	2	2	2	2	2	2	2	1	2	2	2	2	2	2	2	2	2	2
1	45	66	28	28	13	20	14	14	5	5	5	6	8	4	25	10	10	20	34	26	4	2	2	2	3	4	4	4	4	4	4	4	3	3	4	4	3	3	3	2	2	2	2	2	2	2	2	2	2
2	44	47	32	20	13	10	8	12	4	6	6	6	10	4	24	10	10	20	19	19	3	2	4	2	2	2	2	2	2	2	2	2	2	2	2	4	2	4	2	2	2	2	2	2	2	2	2	2	2
2	31	43	18	32	14	7	6	10	6	4	4	3	5	2	15	8	8	25	21	14	4	2	4	2	2	2	2	1	1	1	1	1	2	2	2	2	4	2	2	4	1	1	2	1	1	1	1	1	1
2	43	57	35	8	16	13	12	8	8	11	7	5	8	4	25	10	8	7	22	21	4	4	4	2	2	2	2	2	4	3	1	2	5	4	2	1	2	3	4	4	2	2	2	1	1	2	1	2	4
2	25	42	24	20	10	13	8	8	3	4	6	3	8	3	13	6	6	20	18	18	2	2	3	1	2	2	2	2	5	2	2	2	2	2	2	2	2	2	2	1	2	1	2	1	2	1	2	1	1
2	23	58	21	24	16	18	8	8	8	4	6	3	6	2	12	5	6	20	21	17	4	2	4	2	4	4	4	2	4	4	2	2	2	2	2	2	2	2	4	4	1	1	2	1	1	1	2	1	1
2	34	64	23	18	20	22	16	4	2	3	8	3	5	4	18	9	7	17	35	34	4	4	4	4	4	4	4	4	5	5	5	5	5	1	1	1	1	1	1	1	2	2	3	1	1	1	4	1	1
1	22	38	18	36	10	7	9	8	4	3	5	3	5	2	12	5	5	27	24	15	2	2	2	2	2	1	1	1	2	2	3	2	2	2	2	2	2	2	2	2	1	1	2	1	1	1	2	1	1
2	22	28	17	28	8	6	7	4	3	3	3	3	5	3	12	5	5	17	27	16	2	2	2	1	1	1	2	1	1	1	1	2	2	2	1	1	1	1	1	2	2	1	1	1	1	1	1	1	1
2	42	52	24	31	20	18	4	8	2	4	5	4	5	6	21	10	11	27	33	29	4	4	4	4	4	5	5	2	4	2	1	1	1	1	2	4	1	1	1	1	3	3	2	1	1	1	2	2	1
2	23	48	38	27	11	15	7	9	6	9	8	8	11	2	13	5	5	16	29	18	3	2	2	1	3	3	3	3	3	3	1	1	1	4	2	2	4	1	2	4	1	1	2	2	1	1	3	3	3
2	47	69	39	15	20	15	15	11	8	7	9	6	13	4	24	11	12	17	27	29	5	5	4	3	3	4	2	2	4	3	4	4	3	4	3	3	3	2	4	4	2	2	3	2	2	2	3	2	2
2	32	46	19	14	15	9	8	6	8	3	3	4	5	4	16	7	9	15	15	16	2	4	5	2	2	2	2	2	1	2	2	2	2	2	2	1	1	2	4	4	2	2	1	1	1	1	1	1	1
2	51	73	28	21	14	20	14	16	9	5	6	4	9	4	24	14	13	20	24	23	2	4	4	2	2	4	4	4	4	4	2	4	4	4	4	4	4	4	4	5	2	2	2	1	2	2	2	2	1
2	44	41	29	21	9	9	6	13	4	5	6	4	10	4	24	10	10	19	26	24	1	1	1	1	5	1	1	1	5	1	1	1	1	3	4	4	4	1	2	2	2	2	2	2	1	1	2	1	1
2	22	33	17	36	8	8	6	6	5	3	4	3	5	2	12	5	5	31	19	14	2	1	2	1	2	2	2	1	2	1	1	1	2	2	2	1	2	1	2	3	1	1	1	1	1	1	2	1	1
2	56	63	49	13	18	14	15	12	4	10	14	9	13	3	31	13	12	14	16	17	1	4	5	4	4	2	4	3	2	3	4	4	4	3	2	4	4	2	1	3	2	1	5	5	3	1	5	2	1
2	30	43	19	20	13	10	8	8	4	3	3	3	7	3	16	7	7	20	20	20	4	2	3	2	2	2	2	2	2	2	2	2	2	2	2	2	2	2	2	2	2	1	1	1	1	1	1	1	1
2	59	68	47	18	19	16	14	12	7	9	9	9	14	6	33	10	16	15	16	13	4	4	4	4	3	3	3	3	3	4	4	4	3	3	3	3	3	3	3	4	3	3	3	3	3	3	3	3	3
2	44	57	31	32	14	13	10	14	6	4	8	6	9	4	22	11	11	22	32	22	2	4	4	2	2	2	4	4	2	1	2	4	2	2	2	4	4	4	2	4	2	2	2	2	2	2	4	2	1
1	40	62	41	14	15	12	14	14	7	11	10	6	10	4	25	6	9	16	18	20	2	4	4	3	2	3	2	1	2	4	4	3	4	3	4	3	4	3	3	4	2	2	4	2	3	2	3	2	3
2	42	61	18	35	16	15	12	12	6	3	4	3	6	2	24	10	8	20	34	19	4	3	3	3	3	3	3	3	3	3	3	3	3	3	3	3	3	3	3	3	1	1	1	1	2	1	2	1	1
2	34	66	40	21	18	16	13	12	7	7	7	7	12	7	16	8	10	21	30	30	2	4	4	4	4	4	3	3	3	3	3	3	4	3	3	3	3	3	3	4	4	3	3	3	3	3	1	3	4
2	22	20	16	33	5	5	4	4	2	3	3	3	5	2	12	5	5	33	10	10	1	1	1	1	1	1	1	1	1	1	1	1	1	1	1	1	1	1	1	1	1	1	1	1	1	1	1	1	1
1	44	60	32	20	15	15	12	12	6	6	6	6	10	4	24	10	10	20	20	20	3	3	3	3	3	3	3	3	3	3	3	3	3	3	3	3	3	3	3	3	2	2	2	2	2	2	2	2	2
2	22	20	16	42	5	5	4	4	2	3	3	3	5	2	12	5	5	28	34	20	1	1	1	1	1	1	1	1	1	1	1	1	1	1	1	1	1	1	1	1	1	1	1	1	1	1	1	1	1
2	41	59	31	21	16	12	10	14	7	6	6	6	9	4	20	10	11	19	20	18	4	3	3	2	4	4	2	2	2	2	2	2	2	4	3	3	4	4	3	4	2	2	2	2	2	2	2	2	2
2	48	47	29	28	7	13	8	15	4	7	5	5	9	3	25	13	10	20	25	17	2	1	2	1	1	4	3	2	2	2	2	2	2	2	4	4	4	3	2	2	1	2	2	2	2	3	2	2	2
2	44	80	32	20	20	20	16	16	8	6	6	6	10	4	24	10	10	20	20	20	4	4	4	4	4	4	4	4	4	4	4	4	4	4	4	4	4	4	4	4	2	2	2	2	2	2	2	2	2
2	42	52	22	24	16	14	9	8	5	4	5	3	6	4	22	11	9	19	19	14	4	3	3	3	3	2	4	2	4	2	2	3	2	2	2	2	2	2	3	2	2	2	2	1	1	1	2	1	1
2	45	73	32	24	18	20	13	14	8	6	6	6	10	4	25	10	10	25	27	28	4	4	4	2	4	4	4	4	4	4	2	4	4	3	4	4	4	2	4	4	2	2	2	2	2	2	2	2	2
2	25	47	16	20	10	13	12	8	4	3	3	3	5	2	13	6	6	20	29	29	2	2	2	2	2	2	2	3	3	3	3	3	3	3	2	2	2	2	2	2	1	1	1	1	1	1	1	1	1
2	51	57	30	19	11	25	9	8	4	6	5	6	10	3	28	13	10	17	22	20	2	4	2	1	2	5	5	5	5	5	3	2	2	2	2	2	2	2	2	2	1	2	1	2	2	2	2	2	2
2	28	44	21	20	12	10	8	10	4	4	5	3	5	4	15	8	5	20	10	10	3	3	2	2	2	2	2	2	2	2	2	2	2	2	3	2	3	2	2	2	2	2	2	1	1	1	2	1	1
2	25	20	16	20	5	5	4	4	2	3	3	3	5	2	14	5	6	20	10	10	1	1	1	1	1	1	1	1	1	1	1	1	1	1	1	1	1	1	1	1	1	1	1	1	1	1	1	1	1
2	39	65	38	30	18	20	12	11	4	8	8	8	10	4	20	9	10	24	23	17	5	3	3	3	4	4	4	4	4	4	3	3	3	3	3	3	4	1	2	2	2	2	2	2	2	1	3	3	1
2	46	50	43	22	10	15	10	13	2	8	6	11	13	5	24	10	12	20	31	29	2	2	2	2	2	3	3	3	3	3	3	2	1	4	2	3	4	4	1	1	3	2	2	3	2	3	3	4	2
1	41	65	26	34	18	14	15	12	6	6	6	3	7	4	20	11	10	26	28	20	4	5	2	4	3	2	4	2	2	4	3	4	4	4	3	4	3	2	3	3	2	2	3	1	1	1	1	1	2
2	47	64	38	21	18	16	10	14	6	8	12	6	8	4	25	11	11	19	19	17	4	4	4	2	4	4	2	2	4	4	2	2	2	4	4	4	4	2	4	2	2	2	4	2	1	1	4	2	2
2	40	43	26	31	9	10	8	12	4	11	5	3	5	2	19	12	9	20	35	24	2	2	1	2	2	2	2	2	2	2	2	2	2	2	2	4	4	2	2	2	1	1	1	1	1	1	1	1	3
2	40	64	28	23	14	16	12	16	6	4	8	6	7	3	21	10	9	20	28	25	2	2	4	2	4	4	4	2	4	2	2	2	4	4	4	4	4	4	2	4	2	1	4	2	1	2	2	2	1
2	57	68	38	12	21	10	13	14	10	9	6	7	12	4	31	14	12	11	21	20	4	5	4	4	4	2	2	2	2	2	2	4	3	4	3	4	3	4	5	5	2	2	2	3	2	3	2	2	3
2	22	24	16	52	9	5	4	4	2	3	3	3	5	2	12	5	5	31	44	23	5	1	1	1	1	1	1	1	1	1	1	1	1	1	1	1	1	1	1	1	1	1	1	1	1	1	1	1	1
2	44	53	29	18	15	12	8	14	4	6	6	5	8	4	24	10	10	18	20	20	4	4	2	2	3	2	2	2	2	4	2	2	2	2	4	3	3	4	2	2	2	2	3	1	1	1	1	2	2
2	43	77	25	15	18	20	16	15	8	5	6	4	7	3	24	10	9	12	22	19	4	4	4	4	2	4	4	4	4	4	4	4	4	4	4	3	4	4	4	4	2	1	2	2	1	1	2	1	1
2	61	61	55	6	20	13	10	12	6	10	11	7	19	8	31	15	15	11	20	25	4	4	4	4	4	2	2	2	3	4	3	2	3	2	3	3	3	3	3	3	4	4	4	2	4	3	3	2	3
2	39	48	21	29	14	10	10	8	6	4	5	3	5	4	20	10	9	20	31	22	4	4	2	2	2	2	2	2	2	2	2	4	2	2	2	2	2	2	2	4	2	2	2	1	1	1	2	1	1
2	44	61	31	22	17	16	9	11	8	6	8	6	8	3	21	12	11	17	22	17	4	4	4	2	3	4	4	2	4	2	2	2	3	2	2	4	3	2	4	4	2	1	3	2	2	1	3	2	2
2	42	65	35	23	19	15	13	12	6	4	11	6	9	5	23	10	9	18	30	25	5	4	4	2	4	4	4	2	2	3	4	2	4	3	2	2	4	4	3	3	2	3	4	2	2	2	5	3	1
2	22	37	17	21	9	10	6	8	4	3	4	3	5	2	12	5	5	19	15	13	2	2	2	1	2	2	2	2	2	2	2	1	2	1	2	2	2	2	2	2	1	1	2	1	1	1	1	1	1
2	37	63	28	30	18	11	14	12	8	8	6	3	9	2	18	11	8	21	24	15	4	2	4	4	4	2	2	2	4	1	2	4	4	4	2	4	4	2	4	4	1	1	3	1	2	1	2	1	2
2	22	32	32	29	9	6	7	6	4	6	6	6	10	4	12	5	5	23	21	15	1	2	2	2	2	1	2	1	1	1	2	1	2	2	2	1	2	1	2	2	2	2	2	2	2	2	2	2	2
2	32	54	19	18	11	12	9	14	8	5	3	3	6	2	14	9	9	15	20	17	3	2	2	2	2	2	2	2	4	2	2	2	2	3	4	4	4	2	4	4	1	1	1	1	1	1	1	1	1
2	40	51	23	30	14	11	8	14	4	4	5	5	5	4	22	10	8	22	23	15	4	3	2	2	3	2	2	2	2	3	2	2	2	2	4	4	4	2	2	2	2	2	1	2	1	1	2	2	1
2	60	62	37	22	16	14	12	12	8	8	6	6	13	4	32	14	14	20	18	16	3	4	3	3	3	2	4	2	4	2	2	4	4	2	4	2	2	4	4	4	2	2	1	2	1	2	1	2	2
2	34	51	31	24	15	10	13	9	4	6	6	6	9	4	16	9	9	20	19	15	4	4	2	2	3	2	2	2	2	2	3	4	3	3	2	3	2	2	2	2	2	2	2	2	2	2	2	2	2
2	51	75	48	13	25	16	14	12	8	11	10	7	13	7	28	11	12	15	18	20	5	5	5	5	5	4	1	5	4	2	4	2	4	4	3	4	4	1	4	4	3	4	5	3	3	3	3	2	2
2	44	54	29	17	18	12	8	8	8	6	5	4	11	3	23	11	10	12	23	18	4	4	4	2	4	2	2	2	4	2	2	2	2	2	2	2	2	2	4	4	2	1	2	2	2	2	2	1	2
2	42	70	27	26	18	20	16	12	4	6	6	3	9	3	25	7	10	16	35	25	2	4	4	4	4	4	4	4	4	4	4	4	4	4	4	3	2	3	3	1	1	2	1	1	2	1	4	1	4
2	47	62	30	15	11	20	16	10	5	6	6	5	10	3	25	11	11	19	14	18	1	1	1	4	4	4	4	4	4	4	4	4	4	4	2	2	3	3	2	3	1	2	2	2	2	2	2	1	2
2	78	65	59	21	14	17	10	16	8	11	11	12	20	5	43	17	18	15	30	24	1	4	4	1	4	4	4	4	4	1	1	4	1	4	4	4	4	4	4	4	2	3	4	4	4	4	4	4	4
2	86	82	71	15	24	19	20	12	7	14	14	12	22	9	46	20	20	17	27	29	4	5	5	5	5	5	5	2	5	2	5	5	5	5	2	4	4	2	2	5	5	4	5	5	5	5	5	5	5
2	43	48	24	21	12	10	8	10	8	3	5	4	9	3	23	10	10	16	21	16	4	2	2	2	2	2	2	2	2	2	2	2	2	2	2	2	4	2	4	4	2	1	2	1	3	2	2	2	1
2	44	53	20	28	19	10	10	10	4	4	5	3	5	3	24	10	10	28	20	20	5	5	2	3	4	2	3	1	2	2	2	2	3	3	3	3	2	2	2	2	2	1	2	1	1	1	2	1	2
2	27	41	23	22	9	10	8	10	4	3	5	3	8	4	15	6	6	19	19	16	1	2	2	2	2	2	2	2	2	2	2	2	2	2	4	2	2	2	2	2	2	2	2	1	1	1	2	1	1
2	26	33	19	29	14	9	4	4	2	4	3	4	6	2	12	7	7	24	19	14	4	2	4	2	2	2	2	1	2	2	1	1	1	1	1	1	1	1	1	1	1	1	1	1	2	1	1	2	1
2	34	53	24	23	12	11	8	14	8	5	6	3	6	4	17	9	8	18	19	14	2	2	4	2	2	2	3	2	2	2	2	2	2	2	4	4	3	3	4	4	2	2	2	1	1	1	2	1	1
2	47	50	34	18	16	10	10	10	4	6	6	7	11	4	25	11	11	16	22	20	4	4	3	2	3	1	1	2	4	2	4	2	2	2	2	2	4	2	2	2	2	2	2	3	2	2	2	2	1
2	33	57	29	17	16	12	13	14	2	6	7	4	7	5	19	8	6	16	15	14	4	2	4	2	4	4	2	2	2	2	2	4	4	3	3	4	4	3	1	1	3	2	4	1	1	1	2	2	3
2	48	75	42	20	20	24	15	9	7	7	10	7	15	3	28	10	10	20	30	30	4	4	4	4	4	5	5	4	5	5	3	4	4	4	2	2	3	2	4	3	2	1	4	2	2	4	4	3	2
2	44	52	33	20	17	13	9	8	5	6	6	6	10	5	24	10	10	20	20	20	4	4	3	4	2	2	3	2	3	3	3	2	2	2	2	2	2	2	2	3	3	2	2	2	2	2	2	2	2
2	47	80	44	4	20	20	16	16	8	4	12	8	15	5	26	11	10	17	21	34	4	4	4	4	4	4	4	4	4	4	4	4	4	4	4	4	4	4	4	4	2	3	5	5	2	5	5	2	1
2	31	26	18	27	5	5	4	8	4	3	4	3	5	3	15	7	9	22	17	12	1	1	1	1	1	1	1	1	1	1	1	1	1	1	2	2	2	2	2	2	1	2	2	1	1	1	1	1	1
2	44	46	33	20	14	10	8	10	4	6	6	6	11	4	24	11	9	14	20	14	4	2	2	2	4	2	2	2	2	2	2	2	2	2	2	2	4	2	2	2	2	2	2	2	3	2	2	2	2
2	28	62	20	32	16	10	14	14	8	6	3	3	5	3	16	6	6	27	19	14	4	2	4	2	4	2	2	2	2	2	4	2	4	4	4	4	4	2	4	4	2	1	1	1	1	1	1	1	2
2	29	50	19	29	16	10	8	10	6	3	6	3	5	2	14	8	7	22	20	13	4	4	4	2	2	2	2	2	2	2	2	2	2	2	4	2	2	2	2	4	1	1	2	1	1	1	2	1	1
2	44	80	21	24	20	20	16	16	8	3	5	3	7	3	24	10	10	20	18	14	4	4	4	4	4	4	4	4	4	4	4	4	4	4	4	4	4	4	4	4	2	1	2	1	1	1	1	1	1
1	25	49	20	25	12	11	10	9	7	3	5	3	7	2	14	5	6	18	20	13	3	2	4	1	2	2	2	2	3	2	3	3	2	2	2	2	3	2	4	3	1	1	2	1	2	1	2	1	1
1	22	55	16	23	10	25	8	8	4	3	3	3	5	2	12	5	5	19	14	10	2	2	2	2	2	5	5	5	5	5	2	2	2	2	2	2	2	2	2	2	1	1	1	1	1	1	1	1	1
2	43	66	26	26	20	14	12	12	8	5	7	3	7	4	23	10	10	22	29	25	5	4	4	3	4	4	2	2	4	2	4	4	2	2	4	3	3	2	4	4	2	2	3	1	1	2	2	1	2
2	84	68	51	21	20	17	12	12	7	9	9	9	18	6	47	17	20	20	21	20	4	4	4	4	4	4	4	3	3	3	3	3	3	3	3	3	3	3	3	4	2	4	3	3	3	3	3	3	3
2	80	97	57	12	25	25	20	17	10	8	12	12	15	10	46	17	17	20	23	31	5	5	5	5	5	5	5	5	5	5	5	5	5	5	2	5	5	5	5	5	5	5	5	5	5	5	5	2	3
2	40	41	22	28	11	11	7	9	3	6	3	3	6	4	20	10	10	20	27	19	2	2	4	1	2	2	4	2	2	1	2	1	2	2	4	2	2	1	2	1	2	2	1	1	1	1	1	1	2
2	37	41	27	24	12	10	8	8	3	4	7	5	7	4	19	10	8	22	24	22	2	2	2	2	4	3	2	2	1	2	2	2	2	2	2	2	2	2	2	1	2	2	3	2	1	1	2	2	1
2	49	63	55	15	15	16	8	16	8	8	14	8	15	10	27	12	10	18	19	22	3	4	4	2	2	4	2	2	4	4	2	2	2	2	4	4	5	3	4	4	5	5	4	2	2	3	5	4	3
2	46	47	44	18	11	14	9	9	4	10	8	8	12	6	26	10	10	15	22	19	3	2	2	2	2	4	2	4	2	2	2	2	3	2	2	2	2	3	2	2	3	3	3	3	3	3	3	3	5
2	47	59	33	19	13	16	10	12	8	8	6	6	11	2	23	11	13	15	31	27	3	2	4	2	2	4	2	2	4	4	2	1	4	3	2	4	4	2	4	4	1	1	2	2	2	2	2	2	2
2	40	47	26	19	11	14	10	8	4	6	5	5	7	3	20	10	10	14	28	23	2	2	3	2	2	2	2	2	4	4	2	2	4	2	2	2	2	2	2	2	1	2	2	2	1	1	1	1	2
2	44	80	33	22	20	20	16	16	8	5	7	7	10	4	24	10	10	20	17	15	4	4	4	4	4	4	4	4	4	4	4	4	4	4	4	4	4	4	4	4	2	2	3	3	2	2	2	2	2
2	44	78	25	20	18	20	16	16	8	3	6	3	5	8	24	10	10	20	31	31	4	4	4	4	2	4	4	4	4	4	4	4	4	4	4	4	4	4	4	4	4	4	4	1	1	1	1	1	1
2	44	76	23	19	18	20	15	15	8	4	5	4	7	3	24	10	10	18	18	17	4	4	4	3	3	4	4	4	4	4	3	4	4	4	4	4	3	4	4	4	2	1	2	2	2	1	2	1	1
2	45	55	27	25	17	11	10	9	8	6	6	3	8	4	24	11	10	20	24	19	4	2	3	4	4	2	2	2	2	3	4	2	2	2	2	3	2	2	4	4	2	2	2	1	2	1	2	1	2
2	38	70	29	21	20	18	10	14	8	5	8	5	8	3	19	11	8	20	19	18	5	4	4	4	3	4	4	4	4	2	4	2	2	2	4	4	4	2	4	4	1	2	4	3	2	1	2	1	1
2	46	80	27	25	20	20	16	16	8	5	5	5	8	4	25	10	11	20	26	21	4	4	4	4	4	4	4	4	4	4	4	4	4	4	4	4	4	4	4	4	2	2	2	2	2	2	1	1	1
2	44	40	32	25	10	10	8	8	4	6	6	6	10	4	24	10	10	25	20	20	2	2	2	2	2	2	2	2	2	2	2	2	2	2	2	2	2	2	2	2	2	2	2	2	2	2	2	2	2
2	44	56	16	31	20	16	8	8	4	3	3	3	5	2	24	10	10	25	23	17	4	4	4	4	4	4	4	4	2	2	2	2	2	2	2	2	2	2	2	2	1	1	1	1	1	1	1	1	1
2	43	60	48	18	15	15	12	12	6	9	9	9	15	6	23	10	10	18	30	30	3	3	3	3	3	3	3	3	3	3	3	3	3	3	3	3	3	3	3	3	3	3	3	3	3	3	3	3	3
2	28	45	21	25	14	11	6	10	4	3	5	4	5	4	14	8	6	20	20	15	4	2	2	4	2	2	2	2	2	3	1	1	1	3	3	3	2	2	2	2	2	2	2	1	1	1	2	2	1
1	44	60	30	21	15	15	12	12	6	5	6	5	10	4	24	10	10	21	20	20	3	3	3	3	3	3	3	3	3	3	3	3	3	3	3	3	3	3	3	3	2	2	2	2	2	2	2	1	1
1	69	73	52	13	14	20	15	16	8	10	10	10	15	7	39	18	12	11	31	29	4	2	2	2	4	4	4	4	4	4	4	3	4	4	4	4	4	4	4	4	4	3	3	3	3	4	3	3	3
2	30	59	26	18	16	12	14	10	7	5	4	5	8	4	17	7	6	20	18	20	4	3	3	3	3	3	2	2	2	3	2	4	4	4	4	1	3	2	3	4	2	2	1	2	3	2	2	1	2
2	66	74	32	18	20	20	16	12	6	6	6	6	10	4	36	15	15	18	30	30	4	4	4	4	4	4	4	4	4	4	4	4	4	4	3	3	3	3	3	3	2	2	2	2	2	2	2	2	2
2	44	80	30	20	20	20	16	16	8	6	5	5	10	4	24	10	10	20	30	30	4	4	4	4	4	4	4	4	4	4	4	4	4	4	4	4	4	4	4	4	2	2	2	2	2	2	1	1	2
1	44	70	37	16	20	12	16	14	8	6	8	6	13	4	20	12	12	14	22	20	4	4	4	4	4	3	3	2	2	2	4	4	4	4	4	4	4	2	4	4	2	2	2	2	2	2	2	2	2
2	44	69	33	20	13	20	16	14	6	8	6	6	9	4	24	10	10	17	22	19	2	1	2	4	4	4	4	4	4	4	4	4	4	4	4	4	4	2	2	4	2	2	2	2	2	1	2	2	4
2	45	62	33	21	18	10	12	14	8	6	7	6	10	4	24	11	10	19	22	20	4	4	4	2	4	2	2	2	2	2	4	4	2	2	4	4	4	2	4	4	2	2	2	2	2	3	3	3	2
2	47	79	36	18	20	19	16	16	8	6	8	6	10	6	26	10	11	16	19	17	4	4	4	4	4	4	3	4	4	4	4	4	4	4	4	4	4	4	4	4	2	4	4	2	2	2	2	2	2
2	46	47	31	34	18	11	9	4	5	7	3	3	13	5	22	12	12	21	34	21	5	4	3	3	3	4	1	1	1	4	1	1	3	4	1	1	1	1	2	3	2	3	1	1	2	4	1	1	2
2	41	61	24	21	18	15	10	13	5	4	7	3	6	4	22	10	9	18	20	17	4	4	4	2	4	3	4	2	4	2	2	4	2	2	4	4	3	2	2	3	2	2	2	1	1	1	3	1	2
2	40	69	30	24	20	15	14	16	4	6	6	6	8	4	20	10	10	21	27	24	4	4	4	4	4	3	2	2	4	4	4	4	4	2	4	4	4	4	2	2	2	2	2	2	1	1	2	2	2
2	34	66	18	20	20	15	14	11	6	3	3	3	5	4	19	8	7	18	21	19	4	4	4	4	4	4	4	3	2	2	3	3	4	4	3	4	2	2	2	4	2	2	1	1	1	1	1	1	1
2	44	85	55	14	21	17	19	19	9	12	12	4	23	4	24	10	10	16	20	22	4	5	5	2	5	4	2	2	5	4	5	5	5	4	5	5	5	4	5	4	2	2	5	2	3	5	5	1	5
2	79	90	41	12	22	22	18	18	10	9	10	6	10	6	44	17	18	16	27	31	5	5	5	2	5	5	4	3	5	5	5	5	4	4	4	4	5	5	5	5	4	2	4	4	2	2	5	1	4
2	48	55	31	24	13	14	11	13	4	5	8	4	10	4	26	12	10	20	26	22	1	4	2	2	4	3	3	2	4	2	5	2	2	2	4	4	3	2	2	2	2	2	2	2	2	2	2	1	1
2	40	68	28	22	14	20	15	14	5	4	6	6	8	4	21	10	9	21	20	19	2	2	4	3	3	4	4	4	4	4	4	4	4	3	3	3	4	4	3	2	2	2	2	2	2	1	2	2	1
2	42	71	29	20	22	15	15	13	6	7	7	4	7	4	22	10	10	19	21	20	5	4	4	4	5	3	4	2	4	2	2	5	4	4	4	4	3	2	3	3	2	2	3	1	1	2	3	2	2
2	43	55	33	34	17	14	14	7	3	6	12	3	10	2	23	10	10	22	29	17	5	4	4	2	2	4	4	2	2	2	2	4	4	4	2	2	2	1	1	2	1	1	4	1	2	1	4	1	1
2	26	60	20	22	25	15	8	8	4	3	3	3	5	6	15	6	5	20	17	15	5	5	5	5	5	5	5	2	1	2	1	4	1	2	2	2	2	2	2	2	5	1	1	1	1	1	1	1	1
2	49	68	30	13	18	15	14	14	7	6	6	6	8	4	27	11	11	13	30	30	4	4	4	3	3	3	3	3	3	3	4	4	3	3	4	4	3	3	3	4	2	2	2	2	1	1	2	2	2
2	60	92	52	22	25	24	18	17	8	9	13	6	15	9	31	15	14	18	33	29	5	5	5	5	5	5	5	4	5	5	4	4	5	5	5	4	4	4	4	4	5	4	3	4	3	3	5	1	2
2	62	74	43	8	20	18	16	12	8	6	12	7	14	4	35	15	12	11	20	23	4	4	4	4	4	4	4	4	3	3	4	4	4	4	2	2	4	4	4	4	2	2	4	4	2	4	4	2	1
2	41	59	20	21	20	14	12	8	5	3	5	4	6	2	20	12	9	16	24	19	5	4	5	2	4	2	2	2	4	4	3	4	2	3	2	2	2	2	3	2	1	1	2	1	1	1	2	2	1
2	44	47	28	23	14	11	8	8	6	5	6	6	9	2	24	11	9	20	29	26	4	2	2	2	4	3	2	2	2	2	2	2	2	2	2	1	4	1	2	4	1	1	3	3	2	2	2	2	2
2	46	83	60	22	20	23	16	15	9	12	12	12	20	4	26	10	10	22	40	40	4	5	4	2	5	4	4	5	5	5	4	4	4	4	5	4	5	1	4	5	2	2	4	4	4	4	4	4	4
2	59	85	57	15	20	22	17	17	9	12	11	11	16	7	31	14	14	18	16	19	4	5	5	2	4	5	5	4	4	4	5	4	4	4	4	4	5	4	5	4	3	4	4	4	4	3	4	4	4
2	44	47	37	29	16	10	10	7	4	5	9	5	10	8	24	10	10	22	31	24	4	2	4	4	2	2	2	2	2	2	2	2	4	2	1	2	3	1	2	2	4	4	2	2	4	2	5	2	1
2	68	83	58	17	25	16	20	14	8	11	12	12	19	4	38	15	15	17	26	26	5	5	5	5	5	4	4	2	4	2	5	5	5	5	4	4	4	2	4	4	2	2	5	4	4	3	3	4	2
2	45	60	30	24	18	20	10	8	4	6	8	4	8	4	24	11	10	20	30	26	4	4	4	2	4	5	4	2	5	4	2	2	2	4	2	2	2	2	2	2	2	2	3	2	1	1	2	1	1
2	49	81	35	13	25	16	18	14	8	9	7	4	11	4	25	12	12	13	22	22	5	5	5	5	5	3	3	4	3	3	5	5	5	3	4	4	4	2	4	4	2	2	2	2	2	2	3	1	3
1	43	63	48	24	16	15	13	12	7	11	8	10	11	8	23	10	10	22	17	15	2	4	4	3	3	3	3	3	3	3	3	3	3	4	3	3	3	3	3	4	4	4	3	3	3	2	3	2	3
2	64	61	49	18	17	20	10	8	6	11	10	10	13	5	42	12	10	16	28	26	2	4	4	3	4	4	4	4	4	4	2	2	3	3	3	1	2	2	2	4	2	3	4	4	2	3	3	3	3
2	42	62	37	20	16	17	12	11	6	6	8	6	10	7	23	10	9	20	16	16	4	3	3	3	3	4	3	3	3	4	3	3	3	3	3	3	2	3	2	4	4	3	4	2	2	2	2	2	2
2	37	58	32	16	13	15	12	12	6	6	6	6	10	4	21	8	8	15	18	17	1	3	3	3	3	3	3	3	3	3	3	3	3	3	3	3	3	3	3	3	2	2	2	2	2	2	2	2	2
2	40	53	21	20	16	13	10	10	4	3	4	3	7	4	21	9	10	20	20	20	4	2	2	3	5	2	4	1	4	2	2	2	2	4	3	2	4	1	2	2	2	2	1	1	1	2	2	1	1
2	28	54	20	29	19	6	13	10	6	4	6	3	5	2	13	9	6	21	31	23	5	5	4	3	2	1	1	1	1	2	4	4	3	2	4	3	2	1	2	4	1	1	2	1	1	1	2	1	1
2	53	68	52	22	20	16	15	13	4	8	12	10	18	4	29	13	11	19	35	32	4	4	4	4	4	4	4	4	1	3	4	4	4	3	4	3	3	3	2	2	2	2	4	4	3	3	4	4	1
2	38	43	25	17	10	13	6	10	4	5	4	4	8	4	19	10	9	10	23	16	5	1	2	1	1	1	5	3	3	1	3	1	1	1	1	3	3	3	3	1	3	1	1	1	1	3	1	1	1
2	43	46	32	29	12	10	10	10	4	6	6	6	10	4	23	12	8	20	28	19	3	1	4	2	2	2	2	2	2	2	2	2	4	2	4	2	2	2	2	2	2	2	2	2	2	2	2	2	2
2	32	55	32	28	15	18	8	10	4	6	7	6	9	4	15	9	8	23	33	28	4	2	2	3	4	4	4	4	4	2	2	2	2	2	2	4	2	2	2	2	2	2	2	2	2	2	3	2	1
2	46	44	28	27	12	14	7	9	2	6	4	4	10	4	25	12	9	20	26	19	2	2	4	2	2	3	4	2	3	2	1	2	2	2	3	4	1	1	1	1	2	2	1	1	3	3	2	1	2
2	41	45	31	24	13	5	9	11	7	6	12	3	6	4	22	10	9	20	22	18	4	2	3	2	2	1	1	1	1	1	4	3	1	1	4	3	3	1	3	4	2	2	5	1	1	1	5	1	2
2	44	64	36	26	19	14	11	16	4	8	9	7	10	2	23	11	10	17	30	21	4	4	4	3	4	4	4	2	3	1	2	4	4	1	4	4	4	4	2	2	1	1	2	3	2	2	5	2	1
1	22	40	16	31	10	10	8	8	4	3	3	3	5	2	12	5	5	19	27	15	2	2	2	2	2	2	2	2	2	2	2	2	2	2	2	2	2	2	2	2	1	1	1	1	1	1	1	1	1
2	43	51	34	18	11	12	10	11	7	8	6	6	9	5	24	10	9	17	22	21	2	2	3	2	2	2	2	2	2	4	2	2	3	3	4	3	2	2	3	4	3	2	2	3	2	2	2	2	2
2	30	55	21	16	18	9	12	10	6	4	5	3	5	4	13	9	8	13	21	18	4	4	2	4	4	2	2	2	1	2	2	4	2	4	2	2	4	2	2	4	2	2	2	1	1	1	2	1	1
2	42	65	37	31	16	18	16	7	8	6	12	7	8	4	24	9	9	22	29	20	4	4	4	2	2	4	2	4	4	4	4	4	4	4	2	2	2	1	4	4	2	2	2	1	1	1	5	5	1
1	40	71	20	19	19	15	13	16	8	6	3	3	6	2	19	13	8	20	17	18	4	4	4	4	3	3	3	3	3	3	3	4	3	3	4	4	4	4	4	4	1	1	1	1	1	1	1	1	2
2	34	59	25	31	14	14	10	13	8	6	4	5	6	4	16	10	8	22	35	26	3	2	4	1	4	4	2	4	1	3	2	2	2	4	4	4	3	2	4	4	2	2	1	2	1	1	2	1	2
2	38	60	33	21	16	17	10	9	8	6	9	4	9	5	20	8	10	15	26	20	4	4	4	2	2	4	4	1	4	4	2	2	4	2	2	4	2	1	4	4	2	3	4	2	1	2	2	1	1
2	39	63	32	27	20	15	12	10	6	5	7	6	10	4	21	10	8	24	22	19	4	4	4	4	4	3	3	3	4	2	2	4	2	4	3	2	3	2	4	2	2	2	4	2	3	2	2	2	2
2	43	80	32	15	20	20	16	16	8	6	6	6	10	4	23	10	10	15	20	20	4	4	4	4	4	4	4	4	4	4	4	4	4	4	4	4	4	4	4	4	2	2	2	2	2	2	2	2	2
1	42	75	34	17	25	22	12	7	9	5	6	6	13	4	23	9	10	15	22	20	5	5	5	5	5	5	5	5	2	5	1	2	4	5	2	3	1	1	5	4	2	2	2	2	2	5	2	2	2
2	28	64	24	31	16	15	12	15	6	3	5	5	7	4	13	7	8	19	31	19	4	3	3	3	3	3	3	3	3	3	3	3	3	3	3	4	4	4	4	2	2	2	2	2	2	2	2	2	1
2	44	52	17	20	13	19	8	8	4	3	3	3	5	3	24	10	10	20	20	20	4	4	1	2	2	5	5	5	2	2	2	2	2	2	2	2	2	2	2	2	2	1	1	1	1	1	1	1	1
2	42	72	34	23	20	20	16	10	6	5	6	6	13	4	24	9	9	17	26	20	4	4	4	4	4	4	4	4	4	4	4	4	4	4	2	2	4	2	4	2	2	2	2	2	4	1	2	2	1
2	42	67	28	25	21	18	14	10	4	6	6	5	7	4	22	10	10	25	20	20	5	4	4	4	4	4	4	4	4	2	4	4	4	2	2	2	4	2	2	2	2	2	2	2	2	2	3	2	2
2	37	54	22	23	15	12	12	10	5	4	6	4	5	3	20	9	8	19	20	16	4	4	4	2	1	3	2	2	3	2	2	4	3	3	3	2	3	2	3	2	2	1	2	2	1	1	2	1	1
2	43	51	31	17	15	10	10	12	4	6	5	6	10	4	24	10	9	11	20	14	4	4	3	2	2	1	2	1	4	2	4	2	2	2	3	3	3	3	2	2	2	2	1	2	2	2	2	2	2
2	44	56	26	30	16	16	10	10	4	6	5	4	7	4	20	12	12	18	29	17	2	4	4	2	4	4	2	2	4	4	2	4	2	2	2	2	2	4	2	2	2	2	1	2	1	1	2	1	2
2	41	33	20	27	11	8	6	4	4	3	6	3	6	2	23	9	9	24	18	15	2	2	2	2	3	3	2	1	1	1	2	1	1	2	1	1	1	1	2	2	1	1	2	1	1	2	2	1	1
2	38	53	24	28	10	15	14	10	4	6	4	4	8	2	19	9	10	26	22	20	2	2	2	2	2	2	2	2	5	4	4	4	4	2	4	2	2	2	2	2	1	1	1	1	1	1	1	1	2
1	27	40	17	31	12	10	8	8	2	3	3	3	6	2	14	7	6	25	23	17	4	2	2	2	2	2	2	2	2	2	2	2	2	2	2	2	2	2	1	1	1	1	1	1	1	1	1	1	1
2	42	62	27	27	17	11	13	13	8	5	6	3	7	6	23	10	9	18	22	13	4	4	4	2	3	2	2	2	3	2	3	4	3	3	3	4	3	3	4	4	3	3	2	1	1	1	2	1	2
2	39	42	31	32	10	10	11	7	4	3	6	7	11	4	21	10	8	28	30	26	2	2	2	2	2	2	2	2	2	2	5	2	2	2	2	2	2	1	2	2	2	2	1	3	2	4	4	2	1
2	43	67	41	22	15	15	14	15	8	8	6	7	16	4	22	13	8	15	26	19	2	4	3	3	3	3	3	3	3	3	4	3	4	3	3	4	4	4	4	4	2	2	1	2	4	4	3	3	2
2	50	60	32	20	16	14	12	14	4	6	6	6	10	4	25	13	12	18	21	19	4	2	4	2	4	4	2	2	2	4	4	4	2	2	4	4	4	2	2	2	2	2	2	2	2	2	2	2	2
2	40	53	27	28	16	6	12	13	6	5	5	4	9	4	19	10	11	15	33	20	4	4	3	2	3	1	2	1	1	1	1	4	3	4	4	4	4	1	2	4	2	2	2	2	2	2	2	1	1
2	42	58	29	26	21	12	12	9	4	5	7	6	7	4	23	10	9	18	24	16	5	5	5	4	2	2	2	2	4	2	4	2	4	2	2	2	3	2	2	2	2	2	3	2	1	1	2	2	2
2	46	81	34	16	19	19	18	17	8	9	6	5	10	4	23	12	11	16	22	22	4	4	4	3	4	4	3	4	4	4	4	5	4	5	4	5	4	4	4	4	2	2	2	2	2	2	2	2	2
2	61	61	42	18	14	13	10	17	7	9	9	6	13	5	35	12	14	15	24	21	4	2	2	2	4	2	3	2	5	1	2	4	2	2	4	4	5	4	4	3	3	2	3	2	3	3	3	2	3
2	46	76	41	25	19	19	16	14	8	8	10	7	13	3	26	10	10	20	29	24	5	4	3	5	2	4	4	2	4	5	5	5	2	4	4	4	4	2	4	4	1	2	2	2	1	2	3	3	1
1	33	40	17	16	10	10	8	8	4	3	4	3	5	2	17	9	7	9	26	19	2	2	2	2	2	2	2	2	2	2	2	2	2	2	2	2	2	2	2	2	1	1	2	1	1	1	1	1	1
2	46	70	43	27	15	18	14	15	8	8	13	6	12	4	26	10	10	23	16	12	4	2	3	2	4	4	4	3	3	4	4	2	4	4	3	4	4	4	4	4	2	2	4	2	2	2	4	2	2
1	50	61	26	22	17	15	9	12	8	3	7	4	7	5	26	14	10	17	21	16	4	4	4	3	2	4	2	2	3	4	2	2	2	3	3	4	3	2	4	4	3	2	2	2	2	2	3	1	1
2	50	65	27	24	21	12	10	14	8	6	6	4	7	4	25	12	13	20	25	21	4	5	4	4	4	4	2	2	2	2	2	4	2	2	4	4	4	2	4	4	2	2	2	1	1	1	2	2	2
2	43	38	21	38	10	12	6	7	3	4	5	3	6	3	19	11	13	28	31	21	2	2	2	2	2	2	3	2	2	3	2	2	1	1	2	2	2	1	1	2	2	1	2	1	1	1	2	1	1
1	35	46	19	38	8	19	4	11	4	4	5	3	5	2	18	8	9	24	30	16	2	2	2	1	1	4	5	4	4	2	1	1	1	1	3	2	4	2	2	2	1	1	2	1	1	1	2	1	1
1	35	41	24	21	10	9	8	8	6	5	5	3	7	4	17	9	9	17	20	16	2	2	2	2	2	1	2	2	2	2	2	2	2	2	2	2	2	2	2	4	2	2	1	1	1	1	2	1	1
1	42	41	28	23	10	7	5	11	8	6	5	3	8	6	22	11	9	17	24	18	2	2	3	1	2	1	1	1	2	2	1	1	2	1	4	2	4	1	4	4	2	4	2	1	3	1	2	1	2
2	39	46	31	23	16	9	8	9	4	7	6	5	9	4	19	9	11	18	29	24	4	4	3	2	3	2	2	2	2	1	2	2	2	2	2	2	3	2	2	2	2	2	2	2	1	2	2	1	2
2	41	56	24	26	16	16	12	8	4	5	5	5	5	4	19	12	10	21	30	25	4	4	2	2	4	4	4	2	4	2	4	4	2	2	2	2	2	2	2	2	2	2	2	2	1	1	2	2	1
2	37	52	27	20	15	13	7	9	8	5	6	5	7	4	22	10	5	20	19	19	2	4	3	2	4	4	2	2	3	2	2	1	2	2	3	3	2	1	4	4	2	2	2	2	1	1	2	2	1
2	34	47	24	23	15	10	8	8	6	4	6	3	7	4	17	9	8	18	24	19	4	4	4	2	1	2	4	1	2	1	3	1	2	2	2	3	2	1	2	4	2	2	2	1	1	2	2	1	1
2	31	46	26	32	12	10	7	13	4	5	6	4	8	3	16	8	7	22	26	16	2	2	4	2	2	2	2	2	2	2	2	1	2	2	4	4	3	2	2	2	2	1	2	2	1	2	2	1	1
2	46	51	39	27	15	12	8	8	8	6	9	6	14	4	23	13	10	16	34	23	5	4	2	2	2	2	2	2	4	2	2	2	2	2	2	2	2	2	4	4	2	2	2	2	2	2	5	2	1
2	34	56	23	26	14	12	10	12	8	5	5	3	8	2	15	9	10	20	24	18	2	4	4	2	2	4	2	2	2	2	4	2	2	2	4	2	2	4	4	4	1	1	2	1	2	2	2	1	2
1	43	52	25	27	17	12	8	10	5	4	5	3	10	3	22	11	10	20	28	21	4	4	4	2	3	2	2	2	4	2	2	2	2	2	4	3	2	1	2	3	2	1	2	1	2	2	2	1	1
2	22	45	16	29	12	13	6	10	4	3	3	3	5	2	12	5	5	23	21	15	4	2	2	2	2	4	2	1	2	4	1	1	2	2	2	2	4	2	2	2	1	1	1	1	1	1	1	1	1
2	43	40	32	20	10	10	8	8	4	6	6	6	10	4	23	10	10	20	20	20	2	2	2	2	2	2	2	2	2	2	2	2	2	2	2	2	2	2	2	2	2	2	2	2	2	2	2	2	2
1	45	70	49	20	19	17	13	14	7	9	8	10	14	8	25	10	10	12	23	15	4	4	4	3	4	4	3	3	4	3	4	3	3	3	3	4	3	4	3	4	4	4	3	4	3	3	3	4	3
1	35	60	37	16	11	17	16	10	6	4	8	7	12	6	21	6	8	19	16	19	1	1	3	3	3	3	3	3	4	4	4	4	4	4	1	3	3	3	3	3	3	3	3	3	3	3	3	3	1
1	44	58	32	17	13	15	12	12	6	6	6	6	10	4	24	10	10	15	22	20	2	2	3	3	3	3	3	3	3	3	3	3	3	3	3	3	3	3	3	3	2	2	2	2	2	2	2	2	2
2	22	20	16	48	5	5	4	4	2	3	3	3	5	2	12	5	5	35	37	24	1	1	1	1	1	1	1	1	1	1	1	1	1	1	1	1	1	1	1	1	1	1	1	1	1	1	1	1	1
2	22	48	31	26	12	13	11	8	4	6	6	6	9	4	12	5	5	26	19	19	2	2	2	4	2	2	3	4	2	2	3	4	2	2	2	2	2	2	2	2	2	2	2	2	1	2	2	2	2
2	44	43	32	19	19	7	5	8	4	6	6	6	10	4	24	10	10	17	22	20	5	5	5	1	3	3	1	1	1	1	1	1	1	2	2	2	2	2	2	2	2	2	2	2	2	2	2	2	2
2	63	59	58	6	19	10	10	12	8	12	12	10	20	4	36	15	12	11	15	20	4	4	4	4	3	2	2	2	2	2	2	4	2	2	2	4	4	2	4	4	2	2	4	4	4	4	4	4	4
2	43	58	23	23	18	12	10	14	4	4	6	4	6	3	24	10	9	20	21	18	3	4	3	4	4	2	3	2	2	3	2	3	3	2	3	4	4	3	2	2	1	2	2	2	1	1	2	1	1
1	40	55	27	33	15	15	10	11	4	6	5	5	7	4	22	10	8	21	27	15	2	3	4	2	4	4	2	3	4	2	2	2	2	4	2	3	4	2	2	2	2	2	2	2	1	1	2	2	2
1	44	59	32	20	13	16	12	12	6	6	6	6	10	4	24	10	10	20	20	20	3	3	3	1	3	4	3	3	3	3	3	3	3	3	3	3	3	3	3	3	2	2	2	2	2	2	2	2	2
2	42	55	31	21	18	14	8	11	4	6	7	6	10	2	21	10	11	16	27	22	4	3	4	3	4	4	2	2	4	2	2	2	2	2	3	3	3	2	2	2	1	1	3	2	2	2	2	2	2
1	38	47	23	24	14	14	7	8	4	6	3	4	8	2	21	8	9	25	13	14	4	2	4	2	2	4	2	2	4	2	2	2	1	2	2	2	2	2	2	2	1	1	1	1	1	1	1	1	2
2	47	66	48	15	17	18	10	13	8	9	9	9	15	6	27	10	10	15	20	20	4	4	3	2	4	4	4	2	4	4	2	2	2	4	4	4	3	2	4	4	3	3	3	3	3	3	3	3	3
2	39	52	21	21	14	16	10	8	4	3	4	5	7	2	19	10	10	18	23	20	4	2	4	2	2	4	2	2	4	4	4	2	2	2	2	2	2	2	2	2	1	1	1	1	1	2	2	2	1
2	44	59	46	20	18	13	16	8	4	11	11	7	14	3	25	9	10	20	29	29	4	4	4	2	4	4	2	2	4	1	4	4	4	4	2	2	2	2	2	2	2	1	4	2	3	2	4	2	3
2	43	44	26	28	11	9	9	10	5	5	6	4	7	4	22	11	10	19	30	21	2	3	2	2	2	2	2	2	2	1	2	3	2	2	3	3	2	2	3	2	2	2	2	2	2	1	2	1	2
2	30	20	16	22	5	5	4	4	2	3	3	3	5	2	15	7	8	20	22	20	1	1	1	1	1	1	1	1	1	1	1	1	1	1	1	1	1	1	1	1	1	1	1	1	1	1	1	1	1
2	37	56	25	30	13	17	14	8	4	7	4	4	6	4	19	10	8	26	21	17	2	2	4	2	3	3	3	3	4	4	4	2	4	4	2	2	2	2	2	2	2	2	2	2	1	1	1	1	2
2	33	30	20	34	10	9	4	4	3	4	4	3	6	3	17	9	7	22	26	14	2	2	2	2	2	2	2	2	2	1	1	1	1	1	1	1	1	1	1	2	2	1	2	1	1	1	1	1	1
2	27	37	16	21	9	8	6	10	4	3	3	3	5	2	14	7	6	17	20	16	2	2	3	1	1	2	1	1	2	2	1	2	1	2	3	3	2	2	2	2	1	1	1	1	1	1	1	1	1
2	35	32	17	34	10	9	6	5	2	3	4	3	5	2	16	11	8	28	28	22	2	2	2	2	2	2	2	2	2	1	2	1	1	2	2	1	1	1	1	1	1	1	2	1	1	1	1	1	1
2	41	40	16	22	10	10	8	8	4	3	3	3	5	2	22	9	10	20	22	20	2	2	2	2	2	2	2	2	2	2	2	2	2	2	2	2	2	2	2	2	1	1	1	1	1	1	1	1	1
2	43	68	26	14	19	14	16	11	8	5	6	4	7	4	23	10	10	16	11	13	4	4	5	2	4	2	4	2	4	2	4	4	4	4	3	4	2	2	4	4	2	2	2	2	1	2	2	1	1
2	40	44	38	20	10	10	8	12	4	4	10	8	10	6	22	7	11	17	25	22	2	2	2	2	2	2	2	2	2	2	2	2	2	2	4	2	4	2	2	2	3	3	3	4	3	2	3	2	1
2	28	44	22	34	12	10	8	8	6	5	5	3	6	3	14	7	7	21	37	24	2	3	3	2	2	2	2	2	2	2	2	2	2	2	2	3	2	1	3	3	2	1	1	1	1	1	2	1	1
2	47	52	29	16	18	11	10	9	4	6	6	4	9	4	25	11	11	18	28	30	4	4	4	3	3	3	2	2	1	3	3	2	2	3	3	3	2	1	2	2	2	2	2	2	1	2	2	1	2
2	46	54	33	19	16	9	10	12	7	6	6	5	10	6	26	10	10	20	19	20	4	3	3	3	3	3	1	3	1	1	1	3	3	3	3	3	3	3	3	4	4	2	2	2	2	2	2	2	2
2	44	49	52	24	17	13	10	5	4	11	13	6	12	10	24	10	10	18	41	35	5	4	4	2	2	2	4	1	4	2	4	2	2	2	2	1	1	1	2	2	5	5	4	3	2	5	5	2	1
2	27	34	16	24	15	6	4	7	2	3	3	3	5	2	16	5	6	20	19	15	4	4	4	2	1	2	1	1	1	1	1	1	1	1	2	2	2	1	1	1	1	1	1	1	1	1	1	1	1
2	27	58	28	20	16	16	8	13	5	5	5	6	8	4	16	6	5	16	21	17	4	4	4	2	2	2	4	4	4	2	2	2	2	2	2	4	4	3	3	2	2	2	2	2	2	2	2	2	2
2	27	56	24	20	18	14	10	10	4	5	5	4	6	4	15	7	5	20	28	28	4	4	4	2	4	4	2	2	4	2	2	4	2	2	2	4	2	2	2	2	2	2	2	2	1	1	2	1	1
2	27	42	21	19	12	10	8	8	4	3	4	4	6	4	15	5	7	20	14	15	2	2	4	2	2	2	2	2	2	2	2	2	2	2	2	2	2	2	2	2	2	2	2	2	2	1	1	1	1
2	43	42	36	22	12	10	8	8	4	7	8	6	11	4	23	11	9	20	22	20	4	2	2	2	2	2	2	2	2	2	2	2	2	2	2	2	2	2	2	2	2	2	3	2	2	2	3	2	2
1	38	50	28	32	12	12	10	8	8	5	6	5	10	2	22	8	8	26	27	21	3	2	3	2	2	3	4	2	2	1	2	3	3	2	2	3	2	1	4	4	1	1	2	2	1	2	2	2	1
1	26	43	19	34	12	10	9	8	4	3	5	4	5	2	13	6	7	24	31	21	2	4	2	2	2	2	2	2	2	2	2	2	2	3	2	2	2	2	2	2	1	1	2	2	1	1	2	1	1
2	29	54	24	21	16	13	8	10	7	5	6	3	7	3	15	8	6	20	23	22	3	4	3	3	3	4	2	2	3	2	2	2	2	2	3	3	2	2	3	4	2	1	2	1	1	1	2	1	1
2	22	60	16	27	15	15	12	12	6	3	3	3	5	2	12	5	5	25	17	15	3	3	3	3	3	3	3	3	3	3	3	3	3	3	3	3	3	3	3	3	1	1	1	1	1	1	1	1	1
2	33	49	30	32	14	10	10	9	6	6	6	6	10	2	16	10	7	23	33	24	4	4	2	2	2	2	2	2	2	2	2	2	4	2	3	2	2	2	2	4	1	1	2	2	2	2	2	2	2
2	29	45	22	24	11	9	11	10	4	4	5	4	5	4	14	8	7	21	27	24	2	2	3	2	2	2	2	2	2	1	2	4	2	3	2	2	4	2	2	2	2	2	1	1	1	1	2	2	2
2	43	47	29	22	11	11	8	10	7	5	6	5	9	4	23	10	10	19	20	17	3	2	2	2	2	2	2	3	2	2	2	2	2	2	3	2	3	2	3	4	2	2	2	1	2	2	2	2	2
2	27	42	16	33	12	10	8	8	4	3	3	3	5	2	13	7	7	24	31	22	3	2	3	2	2	2	2	2	2	2	2	2	2	2	2	2	2	2	2	2	1	1	1	1	1	1	1	1	1
2	46	71	36	16	23	14	13	12	9	6	8	6	11	5	28	11	7	12	19	15	5	5	5	4	4	2	4	3	3	2	5	4	2	2	2	3	4	3	5	4	2	3	4	2	2	2	2	2	2
2	44	71	32	26	20	20	13	12	6	6	6	6	10	4	24	10	10	26	20	20	4	4	4	4	4	4	4	4	4	4	4	3	3	3	3	3	3	3	3	3	2	2	2	2	2	2	2	2	2
2	42	52	38	18	17	13	10	8	4	7	11	6	11	3	23	7	12	15	27	24	5	4	4	2	2	1	2	1	4	5	4	2	2	2	2	2	2	2	2	2	2	1	4	3	2	2	4	2	1
2	36	52	34	20	14	12	10	10	6	9	6	5	11	3	19	9	8	16	26	22	4	2	2	2	4	2	2	2	4	2	2	2	4	2	2	4	2	2	2	4	2	1	2	1	3	2	2	2	2
2	25	47	26	18	8	15	12	8	4	3	5	4	10	4	15	5	5	18	20	20	1	1	1	1	4	1	4	3	3	4	4	4	2	2	2	2	2	2	2	2	2	2	2	2	2	2	1	1	1
1	27	45	34	16	12	12	8	9	4	8	6	6	10	4	14	7	6	16	20	20	3	2	2	2	3	2	2	2	3	3	2	2	2	2	3	2	2	2	2	2	2	2	2	2	2	2	2	2	2
1	23	39	17	29	13	10	8	4	4	3	3	3	5	3	12	6	5	25	18	14	3	4	2	2	2	2	2	2	2	2	2	2	2	2	1	1	1	1	2	2	2	1	1	1	1	1	1	1	1
1	22	45	16	37	13	8	11	10	3	3	3	3	5	2	12	5	5	26	29	18	3	2	2	4	2	1	3	1	2	1	2	4	2	3	2	3	3	2	2	1	1	1	1	1	1	1	1	1	1
2	44	58	32	20	17	13	12	10	6	6	6	6	10	4	24	11	9	19	31	30	4	4	4	2	3	2	3	2	3	3	3	3	3	3	3	3	3	1	3	3	2	2	2	2	2	2	2	2	2
[truncated: 59 more columns]
